# Supplementary material for: Upper Instrumented Vertebra Selection Influences Proximal Balance but Not Long-Term Clinical Outcomes in Lenke Type 1 Adolescent Idiopathic Scoliosis
Source: J Clin Med. 2026 Mar 10;15(6):2092. doi: 10.3390/jcm15062092 (PMC13027300; doi:10.3390/jcm15062092)
Supplement: Supplementary file 1 [file jcm-15-02092-s001.zip]

Archive with 1 entries (1 files):
- jcm-4170546-supplementary.pdf
